# Supplementary material for: Cognitive Performance during the Development of Diabetes in the Zucker Diabetic Fatty Rat
Source: Cells. 2023 Oct 16;12(20):2463. doi: 10.3390/cells12202463 (PMC10605915; doi:10.3390/cells12202463)
Supplement: Supplementary file 1 [file cells-12-02463-s001.zip]

Archive with 1 entries (1 files):
- cells-2603107-supplementary.pdf
